# Supplementary material for: Adverse Perinatal Outcome in Subsequent Pregnancy after Stillbirth by Placental Vascular Disorders
Source: PLoS One. 2016 May 26;11(5):e0155761. doi: 10.1371/journal.pone.0155761 (PMC4881909; doi:10.1371/journal.pone.0155761)
Supplement: S1 Data — (XLS) [file pone.0155761.s001.xls]

## Sheet: databaseRICORRENZA_MEF_PRIVACY
ID	EG_w	EG_w_DIC	PARTOMEF	SESSOMEF	MEF_GEMELLARE	TIPOMEF	PESOMEFgr	PesoMEF_DIC	centilestandardMEF	CentilestandardMEF_DIC	CentileGardosiMEF	CentileGardosiMEF_dic	Pregresso_FGR10_MEF	FUMO_MEF	Pesopregrav_MEF	Altezza	BMI_MEF	BMI_MEF_DIC	ETA_MADRE_MEF	ETA_PADRE_MEF	RAZZA_DIC	SCOLARITA_ANNI	BASSA_SCOLARITA	PrecedentiGravidanze	NATOVIVO	NATOMORTO	ABORTO	IVG	AMNIO_MEF	CARIOTIPO_MEF	PMA_MEF	SUBOPTIMAL_CARE	TROMBOFILIA	WAclassification	Wigglesworth	Aberdeen	CODAC1	CODAC2	CODAC3	PVD_MEF	PVD_MEF_DIC	CAUSA_MEF	IntervalloGravidanzae	LUOGO_A	etànellasuccessivagravidanza	etànellasuccessivagravidanzaDIC	@1_VM_A	@1_VM_A_DIC	Aborti_A
1	32+0	4	2	1	0	1	910	1	3	4	0	1	1	2	103	163	38,8	4	33	40	2	5	1	0	0	0	0	0	2	0	0	0	0	W 2 A 21	2	21	851	813	961	4	1	1	1	1	34	2	7	2	#NULL!
2	38+2	2	2	1	0	1	2610	3	30	3	27	4	0	2	58	154	25	3	37	33	5	8	1	1	0	0	0	1	1	0	0	0	0	W 2 A 22	2	22	851	554	#NULL!	#NULL!	0	3	2	1	39	3	15	3	#NULL!
3	38+2	2	2	1	0	1	2610	3	20	3	27	4	0	2	58	154	24,8	2	37	33	5	8	1	1	0	0	0	1	2	0	0	0	0	W 2 A 22	2	22	851	695	#NULL!	#NULL!	0	3	2	1	39	3	15	3	#NULL!
4	25+3	4	2	1	0	1	410	1	5	2	0	1	1	2	86	175	28	3	32	43	2	8	1	2	0	0	0	0	2	0	0	0	0	W2 A20	2	20	650	#NULL!	#NULL!	1	1	1	3	1	32	2	6	1	#NULL!
5	39+3	2	2	1	0	1	3750	3	92	5	74	4	0	2	85	170	29.4	3	30	35	1	18	0	0	0	0	0	0	2	0	0	0	0	W3	3	#NULL!	635	#NULL!	#NULL!	1	1	1	1	4	31	2	11	2	#NULL!
6	37	2	2	2	0	1	2600	3	25	4	15	3	0	2	65	165	24	2	26	28	1	13	0	0	0	0	0	0	2	0	0	0	0	W 2 A 22	2	22	851	#NULL!	#NULL!	#NULL!	0	3	2	1	27	2	12	3	#NULL!
7	32+0	4	2	1	0	1	950	1	5	1	0	1	1	2	64	164	23	2	31	47	3	13	0	2	0	0	1	1	1	0	1	0	0	W 2 A 16	2	16	650	813	#NULL!	1	1	1	1	1	34	2	6	1	#NULL!
8	22	4	1	1	0	1	180	1	5	1	0	1	1	2	73	160	28.5	3	26	27	1	18	0	0	0	0	0	0	2	2	0	0	1	W2A15	2	15	650	757	#NULL!	1	1	1	3	3	27	22	7	2	#NULL!
9	22	4	2	1	0	1	380	1	20	1	0	1	1	1	65	162	24.8	3	24	25	1	18	0	1	0	1	0	0	2	0	0	0	1	W2A21	2	21	851	757	813	4	1	1	1	3	29	2	6	1	1
10	22	4	2	1	0	1	380	1	20	1	0	1	1	1	65	162	24.8	3	24	25	1	18	0	1	0	1	0	0	2	0	0	0	1	W2A21	2	21	851	757	813	4	1	1	1	3	29	2	6	1	#NULL!
11	29+0	4	1	2	0	2	990	1	25	3	3	1	1	2	67	155	28	3	35	41	5	8	1	3	1	0	2	0	1	0	1	0	0	W 3	3	#NULL!	293	695	813	#NULL!	0	3	1	1	36	3	6	1	#NULL!
12	26+3	4	2	2	0	1	700	1	50	4	2	1	1	2	60	162	22.9	2	36	#NULL!	1	13	0	0	0	0	0	0	2	2	0	0	0	W2A22	2	22	851	#NULL!	#NULL!	#NULL!	0	3	1	4	38	3	#NULL!	#NULL!	#NULL!
13	23+5	4	2	1	0	1	450	1	30	4	4	1	1	2	46	158	18.4	1	28	#NULL!	2	18	0	0	0	0	0	0	2	2	0	0	0	W2A14	2	14	851	724	753	4	1	1	1	1	31	2	#NULL!	#NULL!	1
14	23+5	4	2	1	0	1	450	1	30	4	4	1	1	2	46	158	18.4	1	28	#NULL!	2	18	0	0	0	0	0	0	2	2	0	0	0	W2A14	2	14	851	724	753	4	1	1	1	1	31	2	#NULL!	#NULL!	#NULL!
15	25	4	1	1	0	1	870	1	90	5	91	5	0	2	66	174	21.8	2	34	36	1	18	0	2	1	0	0	0	2	2	0	0	0	W2A22	2	22	851	#NULL!	#NULL!	#NULL!	0	3	1	3	35	2	6	1	1
16	25	4	1	1	0	1	870	1	90	5	91	5	0	2	66	174	21.8	2	34	36	1	18	0	2	1	0	0	0	2	2	0	0	0	W2A22	2	22	851	#NULL!	#NULL!	#NULL!	0	3	1	3	35	2	6	1	#NULL!
17	40	2	2	2	0	1	3700	3	75	4	58	4	0	2	70	170	24	2	32	33	8	13	0	0	0	0	0	0	2	0	0	0	1	W2A21	2	22	851	#NULL!	#NULL!	#NULL!	0	3	1	1	38	3	10	2	#NULL!
18	28	4	2	1	0	1	1200	1	75	4	45	4	0	2	65	178	20,5	2	39	#NULL!	1	18	0	4	1	0	2	1	2	2	0	0	1	W2	2	21	851	757	81	#NULL!	0	3	1	3	41	4	6	1	#NULL!
19	39	2	2	2	0	1	3100	3	25	3	18	3	0	2	98	169	34	4	25	#NULL!	2	8	1	1	0	0	1	0	2	2	0	0	0	W2	2	21	851	#NULL!	#NULL!	#NULL!	0	3	1	3	26	2	10	2	#NULL!
20	28	4	3	1	0	1	1900	2	100	5	100	5	0	2	56	172	18,9	2	36	#NULL!	1	18	0	0	0	0	0	0	2	2	0	0	0	W6	6	#NULL!	470	#NULL!	#NULL!	#NULL!	0	4	1	3	37	3	#NULL!	#NULL!	#NULL!
21	23+5	4	2	1	0	2	600	1	60	4	26	4	0	2	85	155	35.4	4	33	#NULL!	2	15	0	3	1	0	2	0	2	2	0	0	0	W2A22	2	22	851	#NULL!	#NULL!	#NULL!	0	3	3	4	33	2	9	2	#NULL!
22	35+5	1	2	2	0	1	2300	2	45	4	12	3	0	2	50	168	17.7	1	34	#NULL!	1	13	0	0	0	0	0	0	2	2	0	0	0	W1	1	#NULL!	300	#NULL!	#NULL!	#NULL!	0	5	3	4	35	2	#NULL!	#NULL!	#NULL!
23	29	4	2	2	0	1	1800	2	95	5	100	5	0	2	63	168	22	2	33	34	1	8	1	1	1	0	0	0	2	0	0	0	1	W2A15	2	15	851	757	825	#NULL!	0	3	1	1	39	3	7	2	1
24	29	4	2	2	0	1	1800	2	95	5	100	5	0	2	63	168	22	2	33	34	1	8	1	1	1	0	0	0	2	0	0	0	1	W2A15	2	15	851	757	825	#NULL!	0	3	1	1	39	3	7	2	#NULL!
25	29	4	2	2	0	1	1500	1	90	4	81	4	0	2	60	166	22	2	33	35	1	8	1	1	1	0	0	0	2	0	0	0	0	W 2 A 22	2	22	851	#NULL!	#NULL!	#NULL!	0	3	1	1	39	3	7	2	1
26	29	4	2	2	0	1	1500	1	90	4	81	4	0	2	60	166	22	2	33	35	1	8	1	1	1	0	0	0	2	0	0	0	0	W 2 A 22	2	22	851	#NULL!	#NULL!	#NULL!	0	3	1	1	39	3	7	2	#NULL!
27	22+6	4	2	1	0	1	120	1	3	1	0	1	1	2	74	160	28.9	3	25	33	3	8	1	4	2	0	2	0	2	2	0	0	0	W2A21	2	21	851	813	#NULL!	4	1	1	1	3	27	2	7	2	#NULL!
28	30	4	2	1	0	1	1400	1	50	4	37	4	0	2	57	165	21	2	21	25	3	18	0	0	0	0	0	0	2	0	0	0	0	W 2 A 22	2	22	851	#NULL!	#NULL!	#NULL!	0	3	1	1	37	3	8	2	#NULL!
29	36	1	3	2	0	1	2880	3	60	4	67	4	0	2	66	161	25,5	3	19	#NULL!	1	16	0	0	0	0	0	0	2	2	0	0	0	W2	2	21	851	635	#NULL!	1	1	1	1	3	25	2	5	1	1
30	36	1	3	2	0	1	2880	3	60	4	67	4	0	2	66	161	25,5	3	19	#NULL!	1	16	0	0	0	0	0	0	2	2	0	0	0	W2	2	21	851	635	#NULL!	1	1	1	1	3	25	2	5	1	#NULL!
31	29+2	4	2	2	0	1	1800	2	97	5	99	5	0	2	65	170	22,5	2	37	40	1	13	0	2	2	0	0	0	1	0	0	0	0	W6	6	#NULL!	470	825	695	#NULL!	0	4	1	4	41	4	8	2	#NULL!
32	27	4	2	1	0	1	450	1	3	1	0	1	1	2	58	150	25,8	3	27	28	1	13	0	0	0	0	0	0	2	0	0	0	1	W2A15	2	15	851	695	724	4	1	1	1	4	30	2	7	2	#NULL!
33	36	1	2	1	0	1	2150	2	8	2	3	2	1	2	54	160	21.1	2	41	41	1	13	0	0	0	0	0	0	1	0	0	0	0	W2A21	2	21	851	695	813	4	1	1	1	3	44	4	5	1	#NULL!
34	24	4	2	1	0	1	450	1	5	1	0	0	1	2	70	163	26.3	3	32	37	1	13	0	0	0	0	0	0	2	2	0	0	0	W2A22	2	22	851	#NULL!	#NULL!	#NULL!	0	3	1	4	37	3	6	1	#NULL!
35	40+3	2	1	2	0	morte dopo 40h	3700	3	65	4	73	4	0	2	47	153	19,9	2	33	#NULL!	1	16	0	0	0	0	0	0	2	2	0	0	1	W2	2	21	851	#NULL!	#NULL!	#NULL!	0	3	1	3	35	2	#NULL!	#NULL!	#NULL!
36	35	1	1	1	0	1	2420	2	50	4	31	4	0	2	72	173	22.7	2	35	35	1	18	0	1	1	0	0	0	1	0	0	0	0	W2A15	2	15	851	570	742	#NULL!	0	3	1	3	38	3	6	1	#NULL!
37	28	4	2	1	0	1	1200	1	15	3	5	0	1	2	72	174	23,8	2	32	#NULL!	1	16	0	0	0	0	0	0	2	2	0	0	0	W2	2	8	630	#NULL!	#NULL!	1	1	1	1	3	35	2	#NULL!	#NULL!	#NULL!
38	31	4	2	1	0	1	1280	1	25	3	15	3	0	2	60	160	28,9	3	23	26	1	8	1	0	0	0	0	0	2	0	0	0	0	W2	2	21	851	#NULL!	#NULL!	#NULL!	0	3	1	1	26	2	6	1	1
39	31	4	2	1	0	1	1280	1	25	3	15	3	0	2	60	160	28,9	3	23	26	1	8	1	0	0	0	0	0	2	0	0	0	0	W2	2	21	851	#NULL!	#NULL!	#NULL!	0	3	1	1	26	2	6	1	#NULL!
40	38	2	2	2	0	1	3080	3	50	4	35	4	0	2	0	167	27,3	3	32	34	1	2	1	0	0	0	0	0	2	0	0	0	0	W2	2	21	851	#NULL!	#NULL!	#NULL!	0	3	2	4	33	2	10	2	#NULL!
41	28	4	2	1	0	1	540	1	3	1	0	1	1	2	60	155	24,9	2	36	32	1	13	0	1	1	1	0	0	2	0	0	0	0	W 5	5	#NULL!	66	695	813	#NULL!	0	2	2	1	37	3	6	1	#NULL!
42	26	4	2	2	0	1	800	1	45	4	34	4	0	2	51	159	20,1	2	29	#NULL!	1	13	0	0	0	0	0	0	2	2	0	0	0	W2	2	21	851	695	#NULL!	#NULL!	0	3	1	3	31	2	8	2	#NULL!
43	36+2	1	2	2	0	1	2000	2	10	2	0	1	1	2	90	168	31.9	4	33	#NULL!	1	15	0	1	1	0	0	0	2	2	0	0	0	W2A8	2	8	630	813	961	1	1	1	1	4	35	2	#NULL!	#NULL!	#NULL!
44	26	4	2	1	0	1	800	1	60	4	34	4	0	2	49	160	19	2	27	34	1	13	0	0	0	0	0	0	1	0	0	0	0	W2A22	2	22	851	#NULL!	#NULL!	#NULL!	0	3	2	4	28	2	10	2	#NULL!
45	22+6	4	2	2	0	1	241	1	50	4	0	1	1	2	80	162	30.5	4	36	#NULL!	1	13	0	1	1	0	0	0	2	0	0	0	1	W2A21	2	21	650	757	813	1	1	1	1	1	38	3	#NULL!	#NULL!	1
46	22+6	4	2	2	0	1	241	1	50	4	0	1	1	2	80	162	30.5	4	36	#NULL!	1	13	0	1	1	0	0	0	2	0	0	0	1	W2A21	2	21	650	757	813	1	1	1	1	4	38	3	#NULL!	#NULL!	#NULL!
47	27+0	4	2	1	0	1	825	1	25	1	7	2	1	2	58	154	24	2	39	35	1	13	0	1	1	0	0	0	2	0	0	0	0	W 5	5	#NULL!	74	695	#NULL!	#NULL!	0	2	3	1	39	3	10	2	#NULL!
48	25	4	1	1	0	1	700	1	50	4	33	4	0	2	62	162	26.7	3	33	34	1	13	0	2	1	0	1	0	2	2	0	0	0	W2A22	2	22	851	695	#NULL!	#NULL!	0	3	1	3	38	3	7	2	#NULL!
49	22	4	2	1	0	1	500	1	60	3	11	3	0	2	68	173	22.7	2	35	35	1	13	0	3	1	0	1	0	1	0	0	0	0	W2A22	2	22	851	#NULL!	#NULL!	#NULL!	0	3	2	3	36	3	5	1	#NULL!
50	37	2	3	1	0	1	2640	3	30	4	31	4	0	2	59	162	22,5	2	32	#NULL!	1	18	0	0	0	0	0	0	2	2	0	0	1	W2	2	21	851	695	757	#NULL!	0	3	1	3	34	2	#NULL!	#NULL!	#NULL!
51	24+5	4	2	2	0	1	470	1	3	1	1	1	1	2	75	160	29.3	3	43	40	1	18	0	1	0	0	1	0	2	2	0	0	0	W1	1	#NULL!	300	695	#NULL!	#NULL!	0	5	1	4	44	4	6	1	#NULL!
52	29	4	2	2	0	1	753	1	5	2	0	1	1	2	65	160	25,4	3	34	31	1	13	0	0	0	0	0	0	2	2	0	0	0	W5	5	#NULL!	74	813	695	#NULL!	0	2	1	4	36	3	8	2	#NULL!
53	27+5	4	2	1	0	2	1255	1	80	4	97	5	0	1	55	155	22,9	2	17	23	1	10	0	0	0	0	0	0	2	0	0	0	0	W 5	5	#NULL!	81	695	491	#NULL!	0	2	1	1	20	1	6	1	#NULL!
54	27+5	4	2	1	0	1	1255	1	90	5			0	1	55	155	22,9	2	18	19	1	8	1	0	0	0	0	0	1	0	0	0	0	W 5	5	#NULL!	81	695	491	#NULL!	0	2	1	1	25	2	8	2	#NULL!
55	29	2	2	2	0	2	975	1	13	3	2	1	1	2	50	170	17.3	1	26	24	1	18	0	0	0	0	0	0	2	0	0	0	1	W2A21	2	21	851	757	813	4	1	1	1	1	29	2	#NULL!	#NULL!	1
56	29	2	2	2	0	2	975	1	13	3	2	1	1	2	50	170	17.3	1	26	24	1	18	0	0	0	0	0	0	2	0	0	0	1	W2A21	2	21	851	757	813	4	1	1	1	4	29	2	#NULL!	#NULL!	#NULL!
57	38	2	2	1	0	1	2660	3	10	2	7	2	1	2	67	163	25.2	3	30	34	1	18	0	0	0	0	0	0	2	2	0	0	0	W2A15	2	15	851	742	742	#NULL!	0	3	1	3	32	2	6	1	#NULL!
58	23	4	2	2	0	2	400	1	25	4	0	1	1	2	80	150	35.6	4	24	24	1	13	0	0	0	0	0	0	2	2	0	0	0	W2A21	2	21	851	860	262	#NULL!	0	6	1	4	26	2	4	1	1
59	23	4	2	2	0	2	400	1	25	4	0	1	1	2	80	150	35.6	4	24	24	1	13	0	0	0	0	0	0	2	2	0	0	0	W2A21	2	21	851	860	262	#NULL!	0	6	1	4	26	2	4	1	#NULL!
60	30	4	2	2	0	1	1200	1	25	3	1	1	1	2	89	170	34.8	4	29	33	1	8	1	1	1	0	0	0	2	1	0	0	1	W2A15	2	15	851	757	#NULL!	#NULL!	0	3	1	4	31	2	8	2	#NULL!
61	24+5	4	2	1	0	1	450	1	10	2	0	1	1	2	59	170	20.4	2	33	#NULL!	1	13	0	0	0	0	0	0	2	2	0	0	0	W5	5	#NULL!	74	#NULL!	#NULL!	#NULL!	0	2	2	4	34	2	#NULL!	#NULL!	#NULL!
62	40+6	2	2	2	0	1	3700	3	60	4	53	4	0	2	53	167	19	2	40	40	1	18	0	4	1	0	3	0	2	0	0	0	1	W2A22	2	22	851	757	#NULL!	#NULL!	0	3	1	1	41	4	8	2	#NULL!
63	22	4	2	1	0	1	120	1	3	1	0	1	1	2	70	168	24.8	2	34	35	1	18	0	3	1	0	1	0	2	2	0	0	0	W2A22	2	22	851	650	#NULL!	4	1	1	1	3	36	2	6	1	#NULL!
64	38	2	3	2	0	1	2200	2	0	1	0	1	0	1	58	160	22,6	2	24	#NULL!	1	13	0	0	0	0	0	0	2	2	0	0	1	W2	2	21	650	813	#NULL!	4	1	1	2	3	26	2	#NULL!	#NULL!	#NULL!
65	35+3	1	2	1	0	1	3640	3	>95	5	100	5	0	2	54	165	19.8	2	29	#NULL!	1	13	0	0	0	0	0	0	2	2	0	0	0	W1	1	#NULL!	300	825	#NULL!	#NULL!	0	5	3	4	30	2	#NULL!	#NULL!	#NULL!
66	39	2	2	1	0	1	4120	3	95	5	97	5	0	2	70	166	25.4	3	30	36	3	8	1	0	0	0	0	0	2	2	0	0	0	W2A22	2	22	851	825	650	#NULL!	0	3	2	3	31	2	6	1	#NULL!
67	26	4	3	2	0	1	940	1	90	4	72	4	0	2	79	150	35	4	17	22	1	8	1	0	0	0	0	0	2	0	0	0	0	W 2 A 8	2	8	630	715	#NULL!	1	1	1	2	1	18	1	8	2	#NULL!
68	34+2	4	2	1	0	1	1760	2	10	3	1	1	1	2	78	161	30.1	4	32	29	1	13	0	1	1	0	0	0	2	0	0	0	0	W1	1	#NULL!	300	742	#NULL!	#NULL!	0	5	1	4	34	2	6	1	#NULL!
69	39+1	2	2	1	0	1	1530	2	3	1	1	1	1	2	77	158	30.8	4	32	31	1	8	1	0	0	0	0	0	2	2	0	0	0	W1	1	#NULL!	300	695	#NULL!	#NULL!	0	5	1	4	34	2	8	2	#NULL!
70	34+6	4	2	2	0	1	2470	3	50	4	16	3	0	1	79	175	25.8	3	33	35	1	13	0	3	3	0	0	0	2	0	0	0	0	W3	3	#NULL!	122	#NULL!	#NULL!	#NULL!	0	6	1	4	35	2	#NULL!	#NULL!	#NULL!
71	26	4	1	1	0	1	510	1	5	1	0	1	1	2	48	158	19.2	2	31	33	1	13	0	1	0	0	1	0	2	2	0	0	0	W2A21	2	21	650	813	#NULL!	1	1	1	2	3	32	2	5	1	#NULL!
72	38+2	2	2	1	0	1	2800	3	50	4	21	3	0	2	67	160	26.2	3	33	38	1	18	0	0	0	0	0	0	2	2	0	0	0	W2A22	2	22	851	570	#NULL!	#NULL!	0	3	1	4	36	3	11	2	1
73	38+2	2	2	1	0	1	2800	3	50	4	21	3	0	2	67	160	26.2	3	33	38	1	18	0	0	0	0	0	0	2	2	0	0	0	W2A22	2	22	851	570	#NULL!	#NULL!	0	3	1	4	36	3	11	2	#NULL!
74	23	4	2	1	0	1	600	1	70	4	62	4	0	2	65	165	23.9	2	32	#NULL!	1	13	0	0	0	0	0	0	2	2	0	0	0	W2A22	2	22	851	695	#NULL!	#NULL!	0	3	2	4	34	2	#NULL!	#NULL!	#NULL!
75	40	2	2	2	0	1	2900	3	30	4	6	2	1	2	65	160	25,3	2	31	36	1	13	0	1	1	0	0	0	2	2	0	0	0	W1	1	#NULL!	300	#NULL!	#NULL!	#NULL!	0	5	1	4	39	3	13	3	#NULL!
76	22+6	4	2	2	0	1	450	1	25	4	1	1	1	2	90	165	33.1	4	35	#NULL!	1	13	0	1	1	0	0	0	2	2	0	0	0	W2A22	2	22	851	695	#NULL!	#NULL!	0	3	3	4	36	3	9	2	#NULL!
77	32	4	1	1	0	1	1340	1	10	1	1	1	1	2	60	160	23.4	2	29	30	1	13	0	0	0	0	0	0	2	2	0	0	1	W2A15	2	15	851	757	813	#NULL!	0	3	2	3	30	2	7	2	#NULL!
78	35	1	2	1	0	1	2150	2	25	3		3	0	2	60	165	22	2	38	25	3	13	0	0	0	0	0	0	2	0	0	0	0	W2A15	2	15	732	724	#NULL!	#NULL!	0	7	1	1	38	3	8	2	#NULL!
79	39	2	1	1	0	1	3100	3	40	3	16	3	0	2	83	165	30.5	4	38	39	1	18	0	1	0	0	1	0	1	0	0	0	0	W2A15	2	15	851	695	961	#NULL!	0	3	1	3	41	4	6	1	#NULL!
80	26+2	4	2	2	0	1	770	1	10	4	12	3	0	2	65	161	25	3	29	37	2	13	0	1	1	0	0	0	1	0	0	0	0	W 2 A 22	2	22	851	695	#NULL!	#NULL!	0	3	2	1	30	2	8	2	1
81	26+2	4	2	2	0	1	770	1	10	4	12	3	0	2	65	161	25	3	29	37	2	13	0	1	1	0	0	0	1	0	0	0	0	W 2 A 22	2	22	851	695	#NULL!	#NULL!	0	3	2	1	30	2	8	2	#NULL!
82	27	4	3	2	0	1	750	1	15	3	1	1	1	2	68	177	21,7	2	26	#NULL!	5	13	0	3	1	0	2	0	2	2	0	0	1	W2	2	21	851	813	#NULL!	4	1	1	1	3	31	3	7	2	#NULL!
83	33	4	1	1	0	1	1400	1	7	1	0	1	1	2	52	165	19.1	2	32	33	1	13	0	2	1	0	1	0	2	2	0	0	0	W2A21	2	21	851	695	813	4	1	1	2	3	33	2	5	1	#NULL!
84	22	4	2	2	0	1	380	1	5	2	1	1	0	2	67	170	23,2	2	38	#NULL!	1	16	0	0	0	0	0	0	1	0	0	0	0	W2	2	21	851	813	#NULL!	4	1	1	1	3	40	3	#NULL!	#NULL!	#NULL!
85	24+6	4	3	1	0	1	350	1	5	1	0	1	1	2	65	163	24	2	29	40	1	8	1	4	1	1	2	0	2	2	0	0	2	W2A15	2	15	756	813	911	3	1	1	2	1	30	3	6	1	#NULL!
86	22+6	4	2	1	0	2	400	1	5	1	1	1	1	2	55	160	21.5	2	30	#NULL!	1	18	0	0	0	0	0	0	2	2	0	0	0	W2A21	2	21	851	860	262	#NULL!	0	3	1	4	32	2	#NULL!	#NULL!	1
87	22+6	4	2	1	0	2	400	1	5	1	1	1	1	2	55	160	21.5	2	30	#NULL!	1	18	0	0	0	0	0	0	2	2	0	0	0	W2A21	2	21	851	860	262	#NULL!	0	3	1	4	32	2	#NULL!	#NULL!	#NULL!
88	37+3	2	1	1	0	1	3040	3	60	4	54	4	0	1	71	165	26.1	3	40	41	1	18	0	3	1	0	2	0	1	0	0	0	0	W2A22	2	22	650	#NULL!	#NULL!	1	1	1	3	3	41	4	5	1	#NULL!
89	39+2	2	2	2	0	1	2970	3	15	2	7	2	1	1	77	172	26	3	33	39	7	13	0	0	0	0	0	0	1	0	0	0	0	W 2 A 22	2	22	851	813	695	4	1	1	1	1	32	2	7	2	1
90	39+2	2	2	2	0	1	2970	3	15	2	7	2	1	1	77	172	26	3	33	39	7	13	0	0	0	0	0	0	1	0	0	0	0	W 2 A 22	2	22	851	813	695	4	1	1	1	1	32	2	7	2	#NULL!
91	23	4	2	2	0	1	220	1	0	1	0	1	0	2	74	184	22	2	30	#NULL!	1	18	0	2	1	0	1	0	2	2	0	0	0	W2	2	8	630	#NULL!	#NULL!	1	1	1	1	3	32	2	#NULL!	#NULL!	#NULL!
92	36	1	2	1	0	1	2480	2	25	3	13	3	0	2	80	164	29.7	3	36	39	1	18	0	1	0	0	0	1	1	0	0	0	0	W2A8	2	8	630	695	#NULL!	1	1	1	1	3	37	3	7	2	1
93	36	1	2	1	0	1	2480	2	25	3	13	3	0	2	80	164	29.7	3	36	39	1	18	0	1	0	0	0	1	1	0	0	0	0	W2A8	2	8	630	695	#NULL!	1	1	1	1	3	37	3	7	2	#NULL!
94	29	4	2	1	0	1	810	1	7	1	0	1	1	2	76	168	26.9	3	32	34	1	18	0	0	0	0	0	0	2	2	0	0	0	W2A21	2	21	851	695	813	4	1	1	1	3	34	2	6	1	#NULL!
95	22+5	4	2	2	0	1	520	1	33	4	16	3	0	2	50	157	20,3	2	24	#NULL!	1	13	0	1	1	0	0	0	2	2	0	0	0	W2	2	21	851	695	#NULL!	#NULL!	0	3	1	3	28	2	#NULL!	#NULL!	#NULL!
96	26	4	2	1	0	1	850	1	50	4	85	4	0	2	62	168	22	2	32	32	1	13	0	1	1	0	0	0	2	2	0	0	1	W5	5	#NULL!	74	757	695	#NULL!	0	2	1	3	38	3	6	1	#NULL!
97	36	1	1	1	0	1	2200	2	12	1	6	2	1	2	62	163	23.3	2	28	27	1	18	0	6	3	0	3	0	2	2	0	0	0	W2A21	2	21	851	813	#NULL!	4	1	1	1	3	33	2	5	1	#NULL!
98	22+6	4	1	1	0	1	350	1	8	1	0	1	1	2	50	172	16.9	1	28	34	3	8	1	1	1	0	0	0	2	2	0	0	0	W2A21	2	21	650	813	#NULL!	1	1	1	3	3	29	2	7	2	#NULL!
99	27	4	2	1	0	1	330	1	0	1	0	1	0	2	66	170	22,8	2	27	#NULL!	1	13	0	0	0	0	0	0	2	2	0	0	1	W2	2	21	851	813	#NULL!	4	1	1	1	3	29	2	#NULL!	#NULL!	#NULL!
100	32+5	4	2	1	0	1	1470	1	20	4	0	1	1	1	70	160	27	3	28	45	5	5	1	2	1	0	1	0	2	0	0	0	0	w2a21	2	21	851	731	813	#NULL!	0	3	1	1	30	2	7	2	#NULL!
101	38+0	2	2	1	0	1	3780	3	95	5	98	5	0	2	75	170	26	3	30	37	2	0	1	3	2	0	1	0	2	0	0	1	0	W2A15	2	15	732	825	891	#NULL!	0	7	3	1	31	2	12	2	#NULL!
102	30	4	2	1	0	1	1400	1	50	4	33	4	0	2	60	161	23.1	2	34	35	5	5	1	5	4	0	1	0	2	2	0	0	0	W2A22	2	22	851	#NULL!	#NULL!	#NULL!	0	3	1	3	36	3	7	2	#NULL!
103	39	2	1	1	0	1	2860	3	20	4	27	4	0	2	52	158	20.8	2	29	29	1	13	0	0	0	0	0	0	2	2	0	0	0	W2A22	2	22	650	#NULL!	#NULL!	1	1	1	2	3	30	2	7	2	#NULL!
104	41	3	2	1	0	1	3840	3	70	4	67	4	0	2	58	169	20.3	2	32	34	1	13	0	0	0	0	0	0	2	2	0	0	0	W2A22	2	22	851	695	#NULL!	#NULL!	0	3	1	3	34	2	5	1	#NULL!
105	30+3	4	2	2	0	1	1480	1	50	4	85	4	0	2	75	160	29	3	30	33	1	18	0	0	0	0	0	0	2	0	0	0	0	W 2 A 8	2	8	630	306	813	1	1	1	2	1	31	2	7	2	#NULL!
106	25	4	2	2	0	1	474	1	3	1	1	1	0	2	56	173	20,7	2	33	36	5	2	1	0	0	0	1	0	2	0	0	0	0	W2A8	2	8	650	813	#NULL!	1	1	1	1	4	33	2	8	1	#NULL!
107	23	4	2	2	0	1	450	1	3	1	1	1	1	2	90	160	35.2	4	29	29	1	18	0	0	0	0	0	0	2	2	0	0	0	W2A22	2	22	851	#NULL!	#NULL!	#NULL!	0	3	1	4	30	2	6	1	#NULL!
108	32+4	4	2	2	0	1	1700	2	25	3	9	2	1	1	58	154	24.5	3	31	33	1	18	0	1	1	0	0	0	2	2	0	0	1	W2A22	2	22	851	695	757	#NULL!	0	3	1	4	32	2	6	1	#NULL!
109	40+4	2	2	2	0	1	3050	3	10	3	5	2	1	2	63	165	23	2	33	27	1	13	0	2	1	0	0	1	2	0	0	0	0	W2 A22	2	22	851	691	#NULL!	#NULL!	0	3	2	1	35	4	14	3	#NULL!
110	24+3	4	2	1	0	1	700	1	45	3	53	4	0	2	53	167	19	2	27	29	1	8	1	1	1	0	0	0	2	2	0	0	1	W2A15	2	15	851	570	757	#NULL!	0	3	1	4	28	2	8	2	#NULL!
111	24+4	4	3	2	0	1	720	1	50	4	39	4	0	2	65	165	24	2	34	31	1	13	0	3	1	0	2	0	2	0	0	0	0	W 2 A 13	2	13	232	262	692	#NULL!	0	6	2	1	35	2	13	8	#NULL!
112	40+0	2	2	2	0	1	2300	2	3	1	0	1	1	1	56	162	21	2	26	25	8	13	0	0	0	0	0	0	2	0	0	0	0	W 2 A 20	2	22	851	813	691	4	1	1	2	1	27	2	11	2	#NULL!
113	37+3	2	2	2	0	1	2460	2	20	3	3	1	1	2	78	161	30,1	4	34	37	1	18	0	0	0	0	0	0	2	0	0	0	0	W 2 A 21	2	21	650	813	961	1	1	1	3	1	35	2	10	2	#NULL!
114	30+6	4	2	1	0	2	840	1	<5	2	0	1	1	2	75	163	28,3	3	34	#NULL!	1	8	1	0	0	0	0	0	2	2	0	0	0	W5	5	#NULL!	74	695	#NULL!	#NULL!	0	2	1	4	34	2	#NULL!	#NULL!	#NULL!
115	30+6	4	2	1	0	2	840	1	<5	2	0	1	1	2	75	163	28,3	3	34	#NULL!	1	8	1	0	0	0	0	0	2	2	0	0	0	W5	5	#NULL!	74	695	#NULL!	#NULL!	0	2	1	4	34	2	#NULL!	#NULL!	#NULL!
116	30+6	4	2	1	0	2	840	1	<5	2	0	1	1	2	75	163	28,3	3	34	#NULL!	1	8	1	0	0	0	0	0	2	2	0	0	0	W5	5	#NULL!	74	695	#NULL!	#NULL!	0	2	1	4	34	2	#NULL!	#NULL!	#NULL!
117	30+6	4	2	1	0	2	840	1	<5	2	0	1	1	2	75	163	28,3	3	34	#NULL!	1	8	1	0	0	0	0	0	2	2	0	0	0	W5	5	#NULL!	74	695	#NULL!	#NULL!	0	2	1	4	34	2	#NULL!	#NULL!	#NULL!
118	33	4	1	1	0	1	1400	1	7	1	0	1	1	2	64	162	24.4	2	35	38	1	13	0	2	2	0	0	0	2	2	0	0	0	W2A21	2	21	851	695	813	4	1	1	1	3	37	3	6	1	#NULL!
119	29	4	1	1	0	1	650	1	5	1	0	1	1	2	61	167	21.9	2	30	32	1	15	0	0	0	0	0	0	2	2	0	0	1	W2A15	2	15	650	757	#NULL!	1	1	1	1	3	32	2	6	1	#NULL!
120	22+1	4	2	1	0	1	430	1	25	3	7	2	0	1	77	160	30	4	24	#NULL!	1	13	0	0	0	0	0	0	2	2	0	0	0	W2	8	#NULL!	630	695	#NULL!	1	1	1	1	3	30	2	7	2	#NULL!
121	24+6	4	2	2	0	1	670	1	25	3	11	3	0	1	76	160	28,5	3	36	#NULL!	1	16	0	2	0	0	2	0	2	2	0	0	0	W2	2	21	851	695	#NULL!	#NULL!	0	3	1	3	39	3	7	2	#NULL!
122	31	4	3	2	0	1	1270	1	10	3	1	1	0	2	65	174	21,5	2	36	#NULL!	1	16	0	0	0	0	0	0	2	2	0	0	1	W2	2	21	851	#NULL!	#NULL!	#NULL!	0	3	1	3	39	3	5	1	#NULL!
123	37	2	2	1	0	1	3200	3	75	4	81	4	0	2	65	168	23	2	31	33	1	18	0	0	0	0	0	0	2	0	0	0	0	W2A22	2	22	851	#NULL!	#NULL!	#NULL!	1	1	1	1	34	2	4	1	#NULL!
124	32+3	4	2	2	0	1	1610	2	15	3	4	2	1	2	56	166	20,3	2	39	#NULL!	1	16	0	1	0	0	1	0	2	0	0	0	1	W2	2	21	851	695	757	#NULL!	0	3	1	3	41	4	6	1	#NULL!
125	23	4	2	1	0	1	530	1	50	4	8	2	1	2	92	162	35	4	33	35	1	13	0	3	1	1	1	0	2	0	0	0	1	W2A15	2	15	851	757	961	#NULL!	0	3	1	1	35	2	6	1	#NULL!
126	22+6	4	2	2	0	2	400	1	5	1	1	1	1	2	53	160	20.7	2	32	#NULL!	1	13	0	0	0	0	0	0	2	2	0	0	0	W2A21	2	21	851	869	262	#NULL!	0	6	3	4	33	2	#NULL!	#NULL!	#NULL!
127	22	4	2	1	0	1	160	1	0	1	0	1	0	2	65	175	21,2	2	37	#NULL!	1	16	0	0	0	0	0	0	2	2	0	0	0	W2	2	21	851	813	#NULL!	4	1	1	2	3	38	3	8	2	#NULL!
128	29	4	3	1	0	1	700	1	0	1	0	1	0	2	70	172	23,7	2	31	#NULL!	1	13	0	1	0	0	1	0	2	2	0	0	0	W2	2	21	650	813	#NULL!	4	1	1	1	3	34	2	7	2	#NULL!
129	28	4	2	2	1	1	950	1	40	2	10	3	0	2	60	154	25.3	3	28	#NULL!	1	13	0	1	0	0	1	0	2	0	0	0	0	W6	6	#NULL!	671	#NULL!	#NULL!	#NULL!	0	8	1	4	29	2	#NULL!	#NULL!	#NULL!
130	41	3	2	1	0	1	3000	3	9	2	6	2	1	2	57	164	21.2	2	35	35	1	18	0	1	1	0	0	0	2	0	0	0	0	W2A21	2	21	851	813	#NULL!	4	1	1	1	3	39	3	6	1	#NULL!
131	41+1	3	2	2	0	1	2670	3	3	1	0	1	1	2	136	160	53	5	20	21	1	5	1	0	0	0	0	0	1	0	0	0	0	W 2 A 21	2	16	851	813	797	4	1	1	1	1	22	2	7	2	#NULL!
132	33	4	2	1	0	1	1410	1	5	1	0	1	1	2	59	172	19.9	2	22	22	1	18	0	2	1	0	1	0	2	2	0	0	0	W2A21	2	21	650	813	#NULL!	1	1	1	1	3	31	2	7	2	#NULL!
133	36	1	1	1	0	1	2400	2	25	2	9	2	1	2	98	165	36	4	25	25	1	13	0	0	0	0	0	0	2	2	0	0	0	W2A15	2	15	851	695	961	#NULL!	0	3	1	3	30	2	5	1	#NULL!
134	38+5	2	2	2	0	1	3700	3	50	4	85	4	0	2	69	163	26	3	24	28	3	8	1	0	0	0	0	0	1	0	0	0	0	W 2 A 15	2	15	732	650	#NULL!	#NULL!	0	7	1	1	28	2	12	2	#NULL!
135	32+6	4	3	2	0	1	1700	2	15	3	3	1	1	2	103	160	40,2	5	27	#NULL!	4	13	0	3	3	0	0	0	2	2	0	0	1	W1	1	#NULL!	300	757	#NULL!	#NULL!	0	5	1	3	29	2	#NULL!	#NULL!	#NULL!
136	32+6	4	3	1	0	1	2070	2	55	4	43	4	0	1	83	172	28	3	25	#NULL!	2	13	0	0	0	0	0	0	2	2	0	0	0	W1	1	#NULL!	300	695	#NULL!	#NULL!	0	5	1	3	28	2	#NULL!	#NULL!	#NULL!
137	37+1	2	2	1	0	1	2600	3	25	4	13	3	0	2	69	160	27	3	19	#NULL!	3	8	1	0	0	0	0	0	1	0	0	0	0	W 2 A 22	2	22	851	#NULL!	#NULL!	#NULL!	0	3	3	1	19	1	12	2	#NULL!
138	29	4	2	1	0	1	2000	2	100	5	100	5	0	2	62	165	22.8	2	35	37	1	18	0	0	0	0	0	0	2	2	0	0	0	W2A22	2	22	851	825	#NULL!	#NULL!	0	3	1	3	37	3	7	2	#NULL!
139	38	2	1	1	0	1	3500	3	85	5	95	5	0	2	56	162	21.3	2	28	29	1	13	0	3	3	0	0	0	2	2	0	0	0	W2A22	2	22	851	825	#NULL!	#NULL!	0	3	1	3	38	3	8	2	#NULL!
140	36	1	3	2	0	2	2140	2	8	2	9	2	1	2	50	160	19,5	2	25	#NULL!	4	13	0	0	0	0	0	0	2	2	0	0	1	W2	2	21	851	757	813	4	1	1	1	3	28	2	7	2	#NULL!
141	40+1	2	2	2	0	2	3400	3	40	4	35	4	0	2	56	162	21	2	26	25	7	10	0	1	1	0	0	0	1	0	0	0	0	W 2 A 8	2	8	630	694	#NULL!	1	1	1	1	1	27	2	7	2	#NULL!
142	33+5	4	2	1	0	1	1300	1	3	2	0	1	1	2	50	170	17,3	1	26	#NULL!	3	8	1	2	1	0	1	0	2	2	0	0	0	W2	2	21	650	813	695	4	1	1	1	3	27	2	7	2	#NULL!
143	31+0	4	2	1	0	1	860	1	5	1	0	1	1	2	60	160	23,4	2	23	#NULL!	1	8	1	0	0	0	0	0	2	0	0	0	0	W 2 A 21	2	21	851	813	635	4	1	1	2	1	23	2	10	2	#NULL!
144	31+0	4	2	1	0	1	860	1	5	1	0	1	1	2	60	160	23,4	2	23	#NULL!	1	8	1	0	0	0	0	0	2	0	0	0	0	W 2 A 21	2	21	851	813	635	4	1	1	2	4	23	2	10	2	1
145	32	4	2	1	0	1	960	1	3	1	0	1	1	2	60	160	23,4	2	23	#NULL!	1	8	1	0	0	0	0	0	1	0	0	0	0	W 2 A 22	2	22	851	813	635	4	1	1	1	1	24	2	8	2	#NULL!
146	32+2	4	2	2	0	1	1040	1	3	1	0	1	1	2	69	162	26	3	35	41	6	16	0	0	0	0	0	0	2	0	0	0	0	W 2 A 21	2	21	650	813	#NULL!	1	1	1	1	1	37	3	5	1	1
147	32+2	4	2	2	0	1	1040	1	3	1	0	1	1	2	69	162	26	3	35	41	6	16	0	0	0	0	0	0	2	0	0	0	0	W 2 A 21	2	21	650	813	#NULL!	1	1	1	1	1	37	3	5	1	#NULL!
148	28+0	4	2	1	0	2	580	1	3	3	0	1	1	2	65	160	25	3	25	33	4	12	0	1	0	0	1	0	2	0	0	0	1	W 2 A 5	2	5	650	813	757	1	1	1	3	1	26	2	9	2	#NULL!
149	40	2	1	#NULL!	0	1	3400	3	50	4	50	4	0	1	55	160	21,5	2	24	25	3	8	1	1	1	0	0	0	2	0	#NULL!	#NULL!	#NULL!	W2A21	2	21	851	#NULL!	#NULL!	#NULL!	0	3	2	1	25	2	#NULL!	#NULL!	#NULL!
150	39+1	2	2	2	0	1	3525	3	70	4	75	4	0	2	65	162	25	3	26	29	4	8	1	0	0	0	0	0	1	0	0	0	0	W5	5	#NULL!	50	695	731	#NULL!	0	2	2	1	26	2	10	2	#NULL!
151	29+1	4	2	1	0	1	430	1	3	1	1	1	1	2	65	165	23.9	3	23	32	2	8	1	0	0	0	0	0	2	2	0	0	0	W2A21	2	21	851	813	#NULL!	4	1	1	1	4	25	2	8	2	#NULL!
152	23+4	4	2	2	0	1	780	1	60	4	96	5	0	2	80	160	31.2	4	35	41	2	8	1	5	1	0	4	0	2	2	0	0	0	W2A21	2	21	852	860	262	#NULL!	0	3	1	4	36	3	#NULL!	#NULL!	#NULL!
153	36	1	1	1	0	1	2600	3	50	4	46	4	0	2	63	159	24.9	2	28	27	1	13	0	1	1	0	0	0	2	2	0	0	0	W2A22	2	22	851	521	#NULL!	#NULL!	0	3	2	3	29	2	7	2	#NULL!
154	39	2	2	1	0	1	3300	3	48	4	50	4	0	2	63	153	26.9	3	32	32	1	13	0	1	1	0	0	0	2	2	0	0	0	W2A22	2	22	851	695	#NULL!	#NULL!	0	3	2	3	33	2	6	1	#NULL!
155	39+3	2	2	2	0	1	3800	3	90	5	65	4	0	2	80	165	29	3	41	37	1	13	0	1	1	0	0	0	2	0	0	0	0	W2A15	2	15	851	961	713	1	1	1	1	1	43	4	8	2	1
156	39+3	2	2	2	0	1	3800	3	90	5	65	4	0	2	80	165	29	3	41	37	1	13	0	1	1	0	0	0	2	0	0	0	0	W2A15	2	15	851	961	713	1	1	1	1	1	43	4	8	2	#NULL!
157	36+4	1	3	2	0	1	2810	3	45	4	52	4	0	2	48	158	19	2	33	#NULL!	1	18	0	0	0	0	0	0	2	2	0	0	1	W2	2	21	851	757	#NULL!	#NULL!	0	3	1	3	35	2	#NULL!	#NULL!	#NULL!
158	37	2	3	2	0	2	3500	3	90	4	93	5	0	2	60	160	23,4	2	33	#NULL!	3	13	0	0	0	0	0	0	2	2	0	0	0	W2	2	15	851	732	#NULL!	#NULL!	0	3	1	3	37	3	6	1	#NULL!
159	32+2	4	2	1	0	1	950	1	3	1	0	1	1	1	65	165	23,9	2	38	38	1	18	0	2	1	0	0	1	1	0	0	0	0	W2A21	2	21	851	813	695	4	1	1	1	1	29	2	6	1	1
160	32+2	4	2	1	0	1	950	1	3	1	0	1	1	1	65	165	23,9	2	38	38	1	18	0	2	1	0	0	1	1	0	0	0	0	W2A21	2	21	851	813	695	4	1	1	1	1	29	2	6	1	#NULL!
161	23+1	4	2	1	0	1	540	1	30	4	30	4	0	2	70	160	27	3	26	29	1	16	0	0	0	0	0	0	2	1	0	0	1	W1	1	#NULL!	300	757	#NULL!	#NULL!	0	5	1	4	27	2	7	2	#NULL!
162	41+0	3	2	1	0	1	3100	3	25	4	5	2	1	2	75	160	29	3	35	43	1	8	1	1	1	0	0	0	2	0	0	0	0	W2A21	2	21	851	813	695	4	1	1	1	1	36	3	7	2	#NULL!
163	32+3	4	2	1	0	1	1800	2	50	4	25	4	0	2	61	160	24	2	27	36	3	8	1	1	1	0	0	0	1	0	0	0	0	W 2 A 21	2	22	851	695	#NULL!	#NULL!	0	3	1	1	31	2	6	1	#NULL!
164	25	4	1	1	0	1	250	1	5	1	0	1	1	2	53	150	23.6	2	36	39	1	18	0	1	0	0	1	0	2	0	0	0	0	W2A21	2	21	851	813	#NULL!	4	1	1	1	3	39	3	5	1	#NULL!
165	32	4	1	1	0	1	1420	1	12	1	2	1	1	2	60	167	21.5	2	36	35	1	13	0	0	0	0	0	0	2	2	0	0	0	W2A21	2	21	851	813	#NULL!	4	1	1	1	3	38	3	7	2	#NULL!
166	33+5	4	2	2	0	1	1500	2	5	1	0	1	1	2	80	160	31	4	27	29	5	5	1	0	0	0	0	0	2	2	0	1	0	W 2 A 22	2	22	851	961	891	#NULL!	0	3	1	1	34	2	7	2	1
167	33+5	4	2	2	0	1	1500	2	5	1	0	1	1	2	80	160	31	4	27	29	5	5	1	0	0	0	0	0	2	2	0	1	0	W 2 A 22	2	22	851	961	891	#NULL!	0	3	1	1	34	2	7	2	#NULL!
168	25+6	4	2	1	0	1	460	1	3	1	1	1	1	2	70	150	31.1	4	25	26	2	13	0	0	0	0	0	0	2	2	0	0	0	W2A21	2	21	851	813	#NULL!	4	1	1	1	4	26	2	9	2	#NULL!
169	30+5	4	2	2	0	1	1615	2	75	4	38	4	0	2	79	165	29	3	28	37	2	8	1	2	2	0	0	0	1	0	0	0	0	W 2 A 22	2	22	851	#NULL!	#NULL!	#NULL!	0	3	1	1	31	2	12	2	1
170	30+5	4	2	2	0	1	1615	2	75	4	38	4	0	2	79	165	29	3	28	37	2	8	1	2	2	0	0	0	1	0	0	0	0	W 2 A 22	2	22	851	#NULL!	#NULL!	#NULL!	0	3	1	1	31	2	12	2	#NULL!
171	23	4	2	1	0	2	400	1	5	2	1	1	1	2	55	150	24.4	2	27	34	2	13	0	0	0	0	0	0	2	2	1	0	0	W2A22	2	22	851	#NULL!	#NULL!	#NULL!	0	3	2	4	28	2	7	2	#NULL!
172	22	4	2	1	0	1	440	1	25	3	12	3	0	2	63	158	25	3	32	#NULL!	1	13	0	0	0	0	0	0	2	2	0	0	0	W2	2	21	851	695	#NULL!	#NULL!	0	3	1	3	35	2	#NULL!	#NULL!	#NULL!
173	24+6	4	2	1	0	1	420	1	10	4	0	1	1	2	65	165	24	2	25	32	5	13	0	1	0	0	1	0	1	0	0	0	0	W2A5	2	5	724	813	632	2	1	1	1	1	26	2	9	2	#NULL!
174	38	2	2	2	0	1	2260	2	0	1	2	1	0	2	50	154	21,7	2	33	#NULL!	1	18	0	0	0	0	0	0	2	2	0	0	0	W2	2	21	650	813	#NULL!	4	1	1	1	3	35	2	6	1	#NULL!
175	26+3	4	2	2	0	1	579	1	5	2	1	1	1	2	58	158	23,2	2	31	26	1	16	0	0	0	0	0	0	1	0	0	0	0	W2A22	2	22	851	695	813	4	1	1	1	4	33	2	7	2	1
176	26+3	4	2	2	0	1	579	1	5	2	1	1	1	2	58	158	23,2	2	31	26	1	16	0	0	0	0	0	0	1	0	0	0	0	W2A22	2	22	851	695	813	4	1	1	1	4	33	2	7	2	#NULL!
177	38	2	3	1	0	1	2200	2	7	2	0	1	1	2	67	176	22	2	24	30	1	8	1	0	0	0	0	0	2	0	0	0	0	W 2 A 15	2	15	851	732	#NULL!	#NULL!	0	3	1	1	32	2	8	2	1
178	38	2	3	1	0	1	2200	2	7	2	0	1	1	2	67	176	22	2	24	30	1	8	1	0	0	0	0	0	2	0	0	0	0	W 2 A 15	2	15	851	732	#NULL!	#NULL!	0	3	1	1	32	2	8	2	#NULL!
179	23+4	4	2	2	0	1	330	1	3	1	0	1	1	2	70	160	27	3	25	29	1	8	1	0	0	0	0	0	2	0	0	0	0	W5	5	#NULL!	74	813	#NULL!	#NULL!	0	2	2	4	25	2	#NULL!	#NULL!	#NULL!
180	39+6	2	2	2	0	1	3290	3	55	4	30	4	0	2	67	160	26.2	3	34	#NULL!	1	13	0	0	0	0	0	0	2	0	0	0	0	W2A22	2	22	851	521	#NULL!	#NULL!	0	3	2	4	35	2	#NULL!	#NULL!	1
181	39+6	2	2	2	0	1	3290	3	55	4	30	4	0	2	67	160	26.2	3	34	#NULL!	1	13	0	0	0	0	0	0	2	0	0	0	0	W2A22	2	22	851	521	#NULL!	#NULL!	0	3	2	4	35	2	#NULL!	#NULL!	#NULL!
182	27+3	4	3	2	0	1	550	1	0	1	0	1	0	2	55	163	20,7	2	33	#NULL!	1	18	0	0	0	0	0	0	2	2	0	0	0	W2	2	21	650	813	#NULL!	4	1	1	1	3	39	3	#NULL!	#NULL!	#NULL!
183	27+3	4	3	2	0	1	550	1	0	1	0	1	0	2	55	163	20,7	2	33	#NULL!	1	18	0	0	0	0	0	0	2	2	0	0	0	W2	2	21	650	813	#NULL!	4	1	1	#NULL!	1	#NULL!	#NULL!	#NULL!	#NULL!	#NULL!
184	23+1	4	2	1	0	1	260	1	3	1	1	1	0	2	57	160	22	2	30	53	1	13	0	0	0	0	0	0	2	0	0	0	0	W2A22	2	22	851	300	#NULL!	#NULL!	0	3	2	1	31	2	8	2	#NULL!
185	22	4	2	#NULL!	0	1						0	0	2	58	170	20	2	30	#NULL!	1	18	0	0	0	0	0	0	2	2	0	0	0	W2	2	21	851	#NULL!	#NULL!	#NULL!	0	3	1	3	33	2	4	1	#NULL!
186	22+6	4	2	1	0	2	480	1	35	4	17	3	0	2	62	162	23.6	2	34	#NULL!	1	13	0	0	0	0	0	0	2	2	0	0	0	W5	5	#NULL!	70	695	#NULL!	#NULL!	0	2	3	4	36	3	9	2	1
187	22+6	4	2	1	0	2	480	1	35	4	17	3	0	2	62	162	23.6	2	34	#NULL!	1	13	0	0	0	0	0	0	2	2	0	0	0	W5	5	#NULL!	70	695	#NULL!	#NULL!	0	2	3	4	36	3	9	2	#NULL!
188	27	4	2	2	0	1	1360	1	>95	5	98	5	0	2	90	160	35.2	4	39	#NULL!	1	13	0	1	1	0	0	0	2	2	0	0	0	W2A22	2	22	851	695	961	#NULL!	0	3	2	4	40	3	#NULL!	#NULL!	#NULL!
189	37	2	3	2	0	1	3640	3	93	5	95	5	0	2	63	163	24	2	29	#NULL!	1	16	0	2	2	0	0	0	2	2	0	0	1	W6	6	#NULL!	470	#NULL!	#NULL!	#NULL!	0	4	1	3	30	2	5	1	#NULL!
190	29	4	2	1	0	1	1250	1	50	4	24	3	0	2	84	170	29.1	3	30	29	1	16	0	0	0	0	0	0	2	0	0	0	0	W6	6	#NULL!	470	#NULL!	#NULL!	#NULL!	0	4	1	4	32	2	8	2	#NULL!
191	24+3	4	2	1	0	1	400	1	10	2	0	1	1	2	65	160	25.4	3	32	#NULL!	1	18	0	0	0	0	0	0	2	2	0	0	0	W2A22	2	22	851	#NULL!	#NULL!	#NULL!	0	3	3	4	33	2	#NULL!	#NULL!	#NULL!
192	26+4	4	2	2	0	1	970	1	50	4	29	4	0	2	73	169	25,5	3	39	#NULL!	1	18	0	3	1	0	2	0	1	0	0	0	1	W2	2	21	851	757	#NULL!	#NULL!	0	3	1	3	42	4	8	2	#NULL!
193	23	4	2	1	0	1	440	1	25	3	16	3	0	1	56	168	19,8	2	30	#NULL!	1	13	0	2	0	0	2	0	2	2	0	0	0	W2	2	21	851	695	#NULL!	#NULL!	0	3	1	3	31	2	#NULL!	#NULL!	#NULL!
194	32	4	2	1	0	1	1030	1	3	1	0	1	1	2	48	168	17	1	38	37	1	13	0	1	0	0	1	0	1	0	0	0	0	W2A8	2	8	630	813	#NULL!	1	1	1	2	3	39	3	6	1	#NULL!
195	30+0	4	2	2	0	2	1665	2	75	4	64	4	0	2	74	160	28,9	3	33	29	1	12	0	4	1	1	0	2	2	0	0	0	1	W 2 A 14	2	14	640	757	911	1	1	1	1	1	35	2	10	2	1
196	30+0	4	2	2	0	2	1665	2	75	4	64	4	0	2	74	160	28,9	3	33	29	1	12	0	4	1	1	0	2	2	0	0	0	1	W 2 A 14	2	14	640	757	911	1	1	1	1	1	35	2	10	2	#NULL!
197	28	4	3	2	0	1	970	1	25	3	8	2	0	1	54	160	21,1	2	37	#NULL!	1	13	0	0	0	0	0	0	1	0	0	0	0	W2	2	21	851	#NULL!	#NULL!	#NULL!	0	3	2	3	38	3	6	1	#NULL!
198	40	2	3	2	0	1	3300	3	40	4	19	3	0	2	70	161	27	3	32	33	1	18	0	1	1	0	0	0	2	0	0	0	0	W2A22	2	22	851	#NULL!	#NULL!	#NULL!	0	3	2	1	39	3	12	2	#NULL!
199	27+3	4	2	2	0	1	1100	1	75	4	72	4	0	2	50	158	20	2	37	36	1	18	0	0	0	0	0	0	2	0	0	0	0	W2A22	2	22	851	#NULL!	#NULL!	#NULL!	0	3	2	4	37	3	11	2	#NULL!
200	29	4	2	2	0	1	1020	1	25	3	1	1	1	2	87	163	32.7	4	33	#NULL!	1	13	0	1	1	0	0	0	1	1	0	0	0	W1	1	#NULL!	300	813	961	#NULL!	0	5	3	4	34	2	#NULL!	#NULL!	#NULL!
201	31+3	4	2	1	0	1	1700	2	55	4	45	4	0	2	68	163	25.6	3	27	#NULL!	1	13	0	0	0	0	0	0	2	0	0	0	0	W2A22	2	22	851	570	#NULL!	#NULL!	0	3	1	4	28	2	#NULL!	#NULL!	1
202	31+3	4	2	1	0	1	1700	2	55	4	45	4	0	2	68	163	25.6	3	27	#NULL!	1	13	0	0	0	0	0	0	2	0	0	0	0	W2A22	2	22	851	570	#NULL!	#NULL!	0	3	1	4	28	2	#NULL!	#NULL!	#NULL!
203	35	1	2	2	0	1	2000	2	15	2	1	1	1	2	60	165	22	2	33	#NULL!	1	18	0	1	1	0	0	0	2	2	0	0	0	W1	1	#NULL!	300	#NULL!	#NULL!	#NULL!	0	5	3	4	34	2	#NULL!	#NULL!	1
204	35	1	2	2	0	1	2000	2	15	2	1	1	1	2	60	165	22	2	33	#NULL!	1	18	0	1	1	0	0	0	2	2	0	0	0	W1	1	#NULL!	300	#NULL!	#NULL!	#NULL!	0	5	3	4	34	2	#NULL!	#NULL!	#NULL!
205	26	4	2	2	0	1	260	1	5	2	0	1	0	2	91	169	32	4	36	#NULL!	5	8	1	0	0	0	0	0	2	2	0	0	0	W2	2	21	650	813	#NULL!	4	1	1	1	3	38	3	#NULL!	#NULL!	#NULL!
206	38+5	2	3	2	0	1	3700	3	80	4	97	5	0	2	46	155	19,2	2	34	#NULL!	1	18	0	1	1	0	0	0	1	0	0	0	0	W2	2	21	851	#NULL!	#NULL!	#NULL!	0	3	1	3	36	3	6	1	#NULL!
207	25	4	2	1	0	2	630	1	20	3	19	2	1	2	70	150	31	4	34	#NULL!	1	13	0	0	0	0	0	0	2	2	0	0	0	W2A8	2	8	630	961	#NULL!	1	1	1	3	4	35	2	#NULL!	#NULL!	#NULL!
208	29+5	4	2	2	0	1	400	1	3	1	0	1	1	2	70	160	27.3	3	28	#NULL!	1	13	0	0	0	0	0	0	1	0	0	0	0	W2A22	2	22	851	#NULL!	#NULL!	#NULL!	0	3	1	4	30	2	13	3	#NULL!
209	26+5	4	2	1	0	1	1060	1	75	4	77	4	0	2	46	157	18.7	2	41	39	1	8	1	2	0	1	1	0	2	0	0	0	0	W2A22	2	22	851	695	911	#NULL!	0	3	2	4	42	4	#NULL!	#NULL!	#NULL!
210	23	4	2	1	0	2	550	1	50	4	29	4	0	1	80	160	31.2	4	31	#NULL!	1	18	0	0	0	0	0	0	2	0	0	0	0	W2A21	2	21	851	860	961	#NULL!	0	3	2	4	32	2	#NULL!	#NULL!	#NULL!
211	25	4	2	1	0	1	490	1	5	2	0	1	1	2	62	160	24	2	26	44	2	8	1	1	1	0	0	0	2	0	0	0	0	W2A21	2	21	851	813	695	4	1	1	1	1	28	2	9	2	#NULL!
212	38+0	2	2	2	0	1	3750	3	90	5	86	4	0	2	76	166	28	3	34	35	1	18	0	2	2	0	0	0	1	0	0	0	0	W 6	6	#NULL!	470	306	825	#NULL!	0	4	3	1	35	2	10	2	#NULL!
213	26+0	4	2	1	0	1	465	1	3	1	0	1	1	2	60	162	22	2	32	29	4	13	0	2	0	2	0	0	2	0	0	0	0	W 2 A 5	2	5	724	813	911	2	1	1	2	1	31	2	12	2	1
214	26+0	4	2	1	0	1	465	1	3	1	0	1	1	2	60	162	22	2	32	29	4	13	0	2	0	2	0	0	2	0	0	0	0	W 2 A 5	2	5	724	813	911	2	1	1	2	1	31	2	12	2	#NULL!
215	24+3	4	2	1	0	1	900	1	70	4	99	5	0	2	75	160	29.3	3	33	36	1	18	0	0	0	0	0	0	2	2	1	0	0	W6	6	#NULL!	671	695	#NULL!	#NULL!	0	8	1	4	34	2	6	1	#NULL!
216	22+6	4	2	2	0	1	400	1	5	4	0	0	1	2	80	158	32	4	37	#NULL!	1	15	0	0	0	0	0	0	2	2	0	0	0	W6	6	#NULL!	470	961	#NULL!	#NULL!	0	4	1	4	40	3	#NULL!	#NULL!	1
217	22+6	4	2	2	0	1	400	1	5	4	0	0	1	2	80	158	32	4	37	#NULL!	1	15	0	0	0	0	0	0	2	2	0	0	0	W6	6	#NULL!	470	961	#NULL!	#NULL!	0	4	1	4	40	3	#NULL!	#NULL!	#NULL!
218	39+0	2	2	2	0	1	3690	3	80	4	86	4	0	2	54	174	18	1	28	30	1	18	0	0	0	0	0	0	2	0	0	0	0	W 2 A 22	2	22	851	#NULL!	#NULL!	#NULL!	0	3	2	1	29	2	5	1	#NULL!
219	32+5	4	2	1	0	1	1400	1	10	3	2	1	0	1	50	158	20	2	35	#NULL!	6	8	1	0	0	0	0	0	2	2	0	0	0	W2	2	21	851	#NULL!	#NULL!	#NULL!	0	3	2	3	36	3	6	1	#NULL!
220	31	4	2	1	0	1	1250	1	10	1	1	1	1	2	59	166	21.4	2	35	35	1	13	0	1	0	0	1	0	2	2	0	0	0	W2A21	2	21	650	813	#NULL!	1	1	1	1	3	37	3	6	1	#NULL!
221	23	4	2	2	0	2	500	1	50	4	8	2	1	2	80	165	29.4	3	33	#NULL!	2	18	0	0	0	0	0	0	2	2	0	0	0	W2A22	2	22	851	#NULL!	#NULL!	#NULL!	0	3	2	4	34	2	#NULL!	#NULL!	#NULL!
222	38	2	2	1	0	1	2500	2	7	2	6	2	1	2	54	160	21.1	2	23	25	1	18	0	0	0	0	0	0	2	2	0	0	2	W2A15	2	15	756	#NULL!	#NULL!	3	1	1	1	3	26	2	6	2	1
223	38	2	2	1	0	1	2500	2	7	2	6	2	1	2	54	160	21.1	2	23	25	1	18	0	0	0	0	0	0	2	2	0	0	2	W2A15	2	15	756	#NULL!	#NULL!	3	1	1	1	3	26	2	6	2	#NULL!
224	22+6	4	2	1	0	1	480	1	35	4	9	2	1	2	54	174	17.8	1	35	#NULL!	1	15	0	4	2	0	2	0	2	2	0	0	2	W2A15	2	15	756	695	#NULL!	3	1	1	2	4	36	3	9	2	#NULL!
225	32+4	4	2	2	0	1	1500	1	10		1	1	0	2	55	175	18	1	35	#NULL!	1	18	0	0	0	0	0	0	2	2	0	0	0	W2	2	21	650	813	695	4	1	1	1	3	36	3	9	2	#NULL!
226	28	4	2	1	0	1	930	1	25	2	4	2	1	2	56	164	20.8	2	20	20	1	13	0	0	0	0	0	0	2	2	0	0	0	W2A21	2	21	650	#NULL!	#NULL!	1	1	1	2	3	21	2	7	2	#NULL!
227	22	4	1	1	0	1	140	1	10	1	0	1	1	2	63	174	20.8	2	26	29	1	18	0	1	1	0	0	0	2	2	0	0	0	W2A21	2	21	851	695	813	4	1	1	1	3	29	2	6	1	1
228	22	4	1	1	0	1	140	1	10	1	0	1	1	2	63	174	20.8	2	26	29	1	18	0	1	1	0	0	0	2	2	0	0	0	W2A21	2	21	851	695	813	4	1	1	1	3	29	2	6	1	#NULL!
229	23	4	2	2	0	2	500	1	20	4	4	2	1	2	89	170	30.8	4	33	#NULL!	1	18	0	0	0	0	0	0	2	2	0	0	0	W2A22	2	22	851	695	#NULL!	#NULL!	0	3	3	4	33	2	7	2	#NULL!
230	38+2	2	2	2	0	1	2640	3	20	3	7	2	1	2	65	165	23.9	2	36	36	1	18	0	0	0	0	0	0	2	0	0	0	0	W2A15	2	15	851	753	#NULL!	#NULL!	0	3	1	4	38	3	8	2	#NULL!
231	39	2	2	2	0	1	3160	3	25	3	37	4	0	2	57	150	25,9	3	29	#NULL!	1	18	0	1	1	0	0	0	2	2	0	0	0	W2	2	21	851	#NULL!	#NULL!	#NULL!	0	3	1	3	32	2	7	2	#NULL!
232	22+6	4	2	2	0	2	580	1	40	4	54	4	0	2	75	160	29.3	3	34	#NULL!	1	15	0	0	0	0	0	0	2	2	0	0	0	W2A8	2	8	650	695	743	1	1	1	2	4	35	2	#NULL!	#NULL!	#NULL!
233	28	4	2	1	0	1	400	1	3	1	0	1	1	2	55	165	20.2	2	32	#NULL!	1	18	0	0	0	0	0	0	2	2	0	0	0	W2A21	2	21	851	813	695	4	1	1	1	4	33	2	12	2	#NULL!
234	26	4	2	1	0	1	600	1	5	1	0	1	1	2	60	170	20.8	2	37	37	1	13	0	3	1	0	2	0	2	2	0	0	0	W2A21	2	21	851	813	#NULL!	4	1	1	1	3	38	3	8	2	#NULL!
235	39+5	2	2	1	0	1	2890	3	12	2	8	2	1	2	53	170	18.3	1	39	40	1	13	0	0	0	0	0	0	2	0	0	0	1	W2A22	2	22	851	695	757	4	1	1	1	3	40	3	6	1	#NULL!
236	26+4	4	2	2	0	1	710	1	25	3	0	1	1	1	80	165	29	3	29	#NULL!	1	13	0	0	0	0	0	0	1	0	0	0	0	W 5	5	#NULL!	50	813	#NULL!	#NULL!	0	2	1	1	30	2	6	1	#NULL!
237	22	4	2	2	0	1	580	1	65	4	75	4	0	2	83	165	30,5	4	37	#NULL!	1	13	0	5	0	0	5	0	2	2	0	0	0	W1	1	#NULL!	300	695	#NULL!	#NULL!	0	5	1	3	39	3	8	2	#NULL!
238	29	4	3	2	0	1	996	1	20	3	2	1	0	2	63	165	23,1	2	36	#NULL!	1	13	0	0	0	0	0	0	1	0	0	0	0	W2	2	21	851	#NULL!	#NULL!	#NULL!	0	3	2	3	36	3	8	2	#NULL!
239	40	2	2	1	0	1	2700	3	5	2	3	1	1	2	85	155	35.4	4	40	#NULL!	1	18	0	0	0	0	0	0	2	2	0	0	0	W2A21	2	21	851	813	961	4	1	1	1	4	42	4	#NULL!	#NULL!	1
240	40	2	2	1	0	1	2700	3	5	2	3	1	1	2	85	155	35.4	4	40	#NULL!	1	18	0	0	0	0	0	0	2	2	0	0	0	W2A21	2	21	851	813	961	4	1	3	1	4	42	4	#NULL!	#NULL!	#NULL!
241	25	4	2	2	0	1	650	1	35	4	6	2	1	2	65	169	22.8	2	30	#NULL!	1	18	0	1	1	0	0	0	2	2	0	0	0	W2A22	2	22	851	#NULL!	#NULL!	#NULL!	0	3	1	4	32	2	#NULL!	#NULL!	#NULL!
242	30+2	4	3	2	0	1	1250	1	25	3	6	2	1	2	53	167	19	2	34	32	1	13	0	1	0	0	0	1	2	0	0	0	0	W 2 A 8	2	8	632	713	#NULL!	1	1	1	1	1	37	3	8	2	#NULL!
243	36+6	1	2	1	0	1	2820	2	50	4	53	4	0	2	68	155	28,3	3	28	#NULL!	1	18	0	0	0	0	0	0	2	2	0	0	0	W2A22	2	22	851	#NULL!	#NULL!	#NULL!	0	3	1	4	30	2	#NULL!	#NULL!	1
244	36+6	1	2	1	0	1	2820	2	50	4	53	4	0	2	68	155	28,3	3	28	#NULL!	1	18	0	0	0	0	0	0	2	2	0	0	0	W2A22	2	22	851	#NULL!	#NULL!	#NULL!	0	3	1	4	30	2	#NULL!	#NULL!	#NULL!
245	39	2	2	1	0	1	4000	3	93	5	91	5	0	2	76	174	25.1	3	29	30	1	18	0	2	2	0	0	0	2	2	0	0	0	W2A15	2	15	732	732	825	#NULL!	0	7	1	3	32	2	5	1	#NULL!
246	23	4	2	1	0	1	400	1	3	1	0	1	1	2	97	160	37.9	4	33	35	1	13	0	3	2	0	1	0	2	0	0	0	0	W2A21	2	21	851	813	961	4	1	1	3	4	34	2	11	2	#NULL!
247	37	2	1	1	0	1	2550	3	25	3	15	3	0	2	65	164	24.2	2	29	30	1	18	0	1	1	0	0	0	2	2	0	0	0	W2A22	2	22	650	#NULL!	#NULL!	1	1	1	1	3	31	2	5	1	1
248	37	2	1	1	0	1	2550	3	25	3	15	3	0	2	65	164	24.2	2	29	30	1	18	0	1	1	0	0	0	2	2	0	0	0	W2A22	2	22	650	#NULL!	#NULL!	1	1	1	1	3	31	2	5	1	#NULL!
249	28	4	2	1	0	1	700	1	5	1	0	1	1	2	53	160	20.7	2	35	35	1	16	0	3	0	0	0	2	2	2	0	0	0	W2A21	2	21	650	813	#NULL!	1	1	1	2	3	36	3	6	1	1
250	28	4	2	1	0	1	700	1	5	1	0	1	1	2	53	160	20.7	2	35	35	1	16	0	3	0	0	0	2	2	2	0	0	0	W2A21	2	21	650	813	#NULL!	1	1	1	2	3	36	3	6	1	#NULL!
251	37	2	2	1	0	1	1700	2	3	1	0	1	1	2	55	162	21	2	29	26	3	15	0	0	0	0	0	0	2	0	0	0	0	W2A8	2	8	630	724	813	1	1	1	1	1	30	2	8	2	#NULL!
252	39+2	2	2	2	0	1	2970	3	15	2	7	2	1	1	77	172	26	3	33	39	7	13	0	0	0	0	0	0	2	0	0	0	0	W 2 A 22	2	22	851	813	695	4	1	1	1	1	36	3	6	1	1
253	39+2	2	2	2	0	1	2970	3	15	2	7	2	1	1	77	172	26	3	33	39	7	13	0	0	0	0	0	0	2	0	0	0	0	W 2 A 22	2	22	851	813	695	4	1	1	1	1	36	3	6	1	#NULL!
254	28	4	2	1	0	1	970	1	40	4	5	2	1	2	70	165	25.7	3	39	41	2	18	0	4	4	0	0	0	1	1	0	0	0	W1	1	#NULL!	300	813	#NULL!	#NULL!	0	5	1	4	41	4	7	2	1
255	28	4	2	1	0	1	970	1	40	4	5	2	1	2	70	165	25.7	3	39	41	2	18	0	4	4	0	0	0	1	1	0	0	0	W1	1	#NULL!	300	813	#NULL!	#NULL!	0	5	1	4	41	4	7	2	#NULL!
256	39	2	2	1	0	1	3775	3	92	5	82	4	0	2	75	160	29.3	3	32	36	1	18	0	1	1	0	0	0	2	0	0	0	0	W3	3	#NULL!	250	#NULL!	#NULL!	#NULL!	0	6	2	4	34	2	6	1	#NULL!
257	39	2	2	2	0	1	3775	3	90	5	95	5	0	2	73	180	27,8	3	32	34	1	8	1	1	1	0	0	0	2	0	0	0	0	W2	2	21	851	#NULL!	#NULL!	#NULL!	0	3	1	4	36	3	15	3	#NULL!
258	23	4	2	2	0	2	500	1	40	4	9	2	1	2	65	161	25.1	3	34	#NULL!	1	13	0	0	0	0	0	0	2	2	0	0	2	W2A15	2	15	756	695	#NULL!	3	1	1	3	4	35	2	12	2	1
259	23	4	2	2	0	2	500	1	40	4	9	2	1	2	65	161	25.1	3	34	#NULL!	1	13	0	0	0	0	0	0	2	2	0	0	2	W2A15	2	15	756	695	#NULL!	3	1	1	3	4	35	2	12	2	#NULL!
260	35+1	1	2	1	0	1	2160	2	25	4	14	3	0	2	50	158	20	2	21	24	3	5	1	2	2	0	0	0	2	0	0	0	0	W2A8	2	8	630	724	#NULL!	1	1	1	3	1	26	2	12	2	#NULL!
261	38+6	2	1	2	0	2	2900	3	25	4	25	4	0	2	45	155	18.7	2	29	#NULL!	6	8	1	0	0	0	0	0	2	0	0	0	0	W2A22	2	22	851	#NULL!	#NULL!	#NULL!	0	3	3	1	29	2	6	1	#NULL!
262	38	2	2	1	0	1	2790	3	25	3	19	3	0	2	78	163	29.4	3	32	#NULL!	1	18	0	0	0	0	0	0	2	2	0	0	0	W2A15	2	15	732	#NULL!	#NULL!	#NULL!	0	7	1	4	40	3	6	1	1
263	38	2	2	1	0	1	2790	3	25	3	19	3	0	2	78	163	29.4	3	32	#NULL!	1	18	0	0	0	0	0	0	2	2	0	0	0	W2A15	2	15	732	#NULL!	#NULL!	#NULL!	0	7	1	4	40	3	6	1	#NULL!
264	37	2	1	1	0	1	2400	2	12	2	8	2	1	2	62	160	24.2	2	37	34	1	13	0	0	0	0	0	0	2	2	0	0	1	W2A15	2	15	650	757	#NULL!	1	1	1	1	3	39	3	6	1	#NULL!
265	28	4	2	1	0	1	1350	1	90	5	95	5	0	2	56	164	20.8	2	29	28	1	13	0	1	0	0	1	0	2	2	0	0	0	W2A22	2	22	851	695	#NULL!	#NULL!	0	3	1	3	32	2	7	2	#NULL!
266	37	2	2	1	0	2	2500	2	25	3	9	2	1	2	58	162	22.1	2	31	#NULL!	2	8	1	1	1	0	0	0	2	2	0	0	0	W3	3	#NULL!	635	630	#NULL!	1	1	1	1	4	33	2	7	2	1
267	37	2	2	1	0	2	2500	2	25	3	9	2	1	2	58	162	22.1	2	31	#NULL!	2	8	1	1	1	0	0	0	2	2	0	0	0	W3	3	#NULL!	635	630	#NULL!	1	1	1	1	4	33	2	7	2	#NULL!
268	31	4	3	1	0	1	1500	2	50	4	21	3	0	2	70	165	24,1	2	#NULL!	#NULL!	5	8	1	0	0	0	0	0	2	2	0	0	0	W2A22	2	22	851	#NULL!	#NULL!	#NULL!	0	3	1	1	37	3	7	2	1
269	31	4	3	1	0	1	1500	2	50	4	21	3	0	2	70	165	24,1	2	#NULL!	#NULL!	5	8	1	0	0	0	0	0	2	2	0	0	0	W2A22	2	22	851	#NULL!	#NULL!	#NULL!	0	3	1	1	37	3	7	2	#NULL!
270	22+6	4	2	1	0	1	400	1	3	1	1	1	1	1	55	168	19,5	2	39	#NULL!	1	18	0	0	0	0	0	0	2	2	0	0	0	W2A22	2	22	851	#NULL!	#NULL!	#NULL!	0	3	1	4	43	4	#NULL!	#NULL!	1
271	22+6	4	2	1	0	1	400	1	3	1	1	1	1	1	55	168	19,5	2	39	#NULL!	1	18	0	0	0	0	0	0	2	2	0	0	0	W2A22	2	22	851	#NULL!	#NULL!	#NULL!	0	3	1	4	43	4	#NULL!	#NULL!	#NULL!
272	39	2	1	1	0	1	2690	3	10	2	7	2	1	2	65	155	27.1	3	31	33	1	13	0	0	0	0	0	0	2	2	0	0	0	W2A21	2	21	650	#NULL!	#NULL!	1	1	1	1	3	32	2	5	1	#NULL!
273	38+5	2	2	1	0	1	3440	3	75	4	72	4	0	2	59	167	21.2	2	32	#NULL!	1	18	0	0	0	0	0	0	2	2	0	0	0	W2A22	2	22	851	570	#NULL!	#NULL!	0	3	1	4	38	3	#NULL!	#NULL!	1
274	38+5	2	2	1	0	1	3440	3	75	4	72	4	0	2	59	167	21.2	2	32	#NULL!	1	18	0	0	0	0	0	0	2	2	0	0	0	W2A22	2	22	851	570	#NULL!	#NULL!	0	3	1	4	38	3	#NULL!	#NULL!	#NULL!
275	40+4	2	1	1	0	1	3200	3	40	3	22	3	0	2	66	173	22.1	2	34	36	1	18	0	0	0	0	0	0	1	0	0	0	0	W2A22	2	22	851	#NULL!	#NULL!	#NULL!	0	3	1	3	36	3	6	1	#NULL!
276	33+3	4	2	1	0	1	1340	1	3	1	0	1	1	2	60	164	22.3	2	31	31	1	13	0	1	0	0	1	0	2	2	0	0	0	W2A21	2	21	851	813	#NULL!	4	1	1	1	3	34	2	6	1	#NULL!
277	40+0	2	2	1	0	1	3460	3	60	4	38	4	0	2	88	165	32	4	31	34	1	8	1	0	0	0	0	0	2	0	0	0	0	W 2 A21	2	22	851	695	961	#NULL!	0	3	3	1	32	2	10	2	#NULL!
278	35	1	3	2	0	1	2100	2	15	3	5	2	1	2	65	160	25	3	29	35	3	8	1	1	1	0	0	0	2	0	0	0	0	W2A21	2	21	851	695	813	4	1	1	3	1	29	2	10	2	#NULL!
279	30+6	4	2	1	0	1	1800	2	75	4	75	4	0	2	65	160	25.4	3	32	#NULL!	2	8	1	2	2	0	0	0	2	0	0	0	2	W1	1	#NULL!	300	756	#NULL!	#NULL!	0	5	1	4	34	2	7	2	#NULL!
280	22+6	4	2	1	0	2	400	1	3	1	1	1	1	2	62	162	23.6	2	31	#NULL!	1	18	0	0	0	0	0	0	2	2	0	0	0	W2A21	2	21	851	860	262	#NULL!	0	3	2	4	32	2	#NULL!	#NULL!	#NULL!
281	27+3	4	2	2	0	1	1200	1	90	5	92	5	0	2	48	160	18.7	2	38	#NULL!	1	13	0	0	0	0	0	0	2	2	1	0	0	W2A22	2	22	851	#NULL!	#NULL!	#NULL!	0	3	3	4	39	3	#NULL!	#NULL!	#NULL!
282	27	4	3	1	0	1	620	1	10	3	0	1	1	2	48	160	19,2	2	38	#NULL!	1	13	0	1	1	0	0	0	2	0	0	0	0	W2	2	21	851	#NULL!	#NULL!	#NULL!	0	3	1	3	40	3	8	2	#NULL!
283	31+1	4	2	1	0	1	1520	2	50	4	17	3	0	2	64	170	22,1	2	23	33	3	13	0	0	0	0	0	0	1	0	0	0	0	W 2 A 22	2	22	851	#NULL!	#NULL!	#NULL!	0	3	2	1	24	2	8	2	#NULL!
284	30	4	2	2	0	1	1300	1	30	3	10	2	1	2	62	165	23	2	24	24	1	18	0	0	0	0	0	0	2	0	0	0	0	W 2 A 22	2	22	851	#NULL!	#NULL!	#NULL!	0	3	1	1	36	3	8	2	#NULL!
285	23	4	2	2	0	1	300	1	3	1	0	1	1	2	60	165	22	2	41	44	1	13	0	0	0	0	0	0	2	0	0	0	0	W2A8	2	8	630	695	813	1	1	1	2	3	42	4	7	2	#NULL!
286	23+1	4	2	2	0	1	400	1	3	1	0	1	1	1	70	160	26	3	32	35	1	8	1	0	0	0	0	0	2	2	1	0	0	W2A22	2	22	851	#NULL!	#NULL!	#NULL!	0	3	1	4	37	3	10	2	#NULL!
287	39+6	2	1	1	0	1	3200	3	50	4	44	4	0	2	54	159	21.4	2	36	39	1	13	0	0	0	0	0	0	2	2	0	0	0	W2A22	2	22	851	570	#NULL!	#NULL!	0	3	1	3	39	3	5	1	#NULL!
288	39	2	3	2	0	1	2600	3	7	2	4	2	0	2	59	162	22,5	2	33	#NULL!	1	16	0	0	0	0	0	0	2	2	0	0	0	W2	2	21	851	#NULL!	#NULL!	#NULL!	0	3	1	3	37	3	#NULL!	#NULL!	#NULL!
289	23+6	4	1	2	0	2	570	1	50	4	10	3	0	1	67	165	24	2	31	24	1	16	0	0	0	0	0	0	2	0	0	0	0	W 3	3	#NULL!	262	695	630	#NULL!	0	3	3	1	32	2	12	2	#NULL!
290	37	2	2	1	0	1	2700	3	25	4	46	4	0	1	50	150	22.2	2	35	38	1	18	0	1	0	0	1	0	2	2	0	0	0	W2A22	2	22	650	#NULL!	#NULL!	1	1	1	1	3	37	3	7	2	#NULL!
291	34	1	1	1	0	1	1400	1	3	1	0	1	1	2	60	163	22.6	2	38	38	1	18	0	2	2	0	0	0	2	0	0	0	0	W2A21	2	21	851	813	#NULL!	4	1	1	1	3	40	3	6	1	#NULL!
292	24	4	2	1	0	1	780	1	93	5	100	5	0	2	51	153	21,8	2	30	#NULL!	4	13	0	0	0	0	0	0	2	2	0	0	0	W2	2	21	851	#NULL!	#NULL!	#NULL!	0	3	1	3	32	2	6	1	#NULL!
293	26	4	2	1	0	1	670	1	15	3	4	2	1	2	56	163	21	2	25	33	3	18	0	0	0	0	0	0	2	0	0	0	0	W 2 A 21	2	21	851	724	813	4	1	1	2	1	26	2	7	2	#NULL!
294	25	4	2	1	0	1	200	1	3	1	0	1	1	2	54	158	21.6	2	30	33	1	18	0	1	0	0	1	0	2	2	0	0	0	W2A21	2	21	650	813	#NULL!	1	1	1	1	3	34	2	6	1	#NULL!
295	32+5	4	2	2	0	1	2125	2	75	4	60	4	0	2	50	162	21,7	2	36	40	1	13	0	0	0	0	0	0	2	0	0	0	0	W2A21	2	21	851	#NULL!	#NULL!	#NULL!	0	3	1	4	38	3	9	1	#NULL!
296	38+4	2	2	2	0	1	2450	2	10	2	1	1	1	2	78	161	30,1	4	34	37	1	16	0	0	0	0	0	0	2	0	0	0	0	W 2 A 16	2	21	851	813	961	4	1	1	1	1	28	2	6	1	#NULL!
297	26	4	2	2	0	1	700	1	50	4	2	1	1	2	69	176	22,3	2	32	#NULL!	1	13	0	0	0	0	0	0	1	1	0	0	0	W1	1	#NULL!	300	#NULL!	#NULL!	#NULL!	0	5	1	4	34	2	#NULL!	#NULL!	#NULL!
298	32	4	2	2	0	1	1570	2	25	3	10	2	0	2	60	168	27,6	3	27	30	1	13	0	1	1	0	0	0	2	0	0	0	0	W2A21	2	21	851	650	695	#NULL!	1	1	1	4	30	2	7	2	#NULL!
299	29	4	2	2	0	1	1500	1	90	4	83	4	0	2	65	170	22	2	29	34	1	8	1	0	0	0	0	0	2	0	0	0	0	W 2 A 22	2	22	851	#NULL!	#NULL!	#NULL!	0	3	1	1	36	3	12	2	1
300	29	4	2	2	0	1	1500	1	90	4	83	4	0	2	65	170	22	2	29	34	1	8	1	0	0	0	0	0	2	0	0	0	0	W 2 A 22	2	22	851	#NULL!	#NULL!	#NULL!	0	3	1	1	36	3	12	2	#NULL!
301	39+1	2	2	2	0	1	2650	3	10	2	1	1	1	2	103	163	38.8	4	32	39	1	13	0	3	3	0	0	0	2	0	0	0	0	W2A15	2	15	851	753	#NULL!	#NULL!	0	3	1	4	35	2	7	2	1
302	39+1	2	2	2	0	1	2650	3	10	2	1	1	1	2	103	163	38.8	4	32	39	1	13	0	3	3	0	0	0	2	0	0	0	0	W2A15	2	15	851	753	#NULL!	#NULL!	0	3	1	4	35	2	7	2	#NULL!
303	31+3	4	3	2	0	1	980	1	3	2	0	1	0	2	46	155	19,2	2	33	#NULL!	1	16	0	0	0	0	0	0	2	2	0	0	1	W2	2	21	851	757	#NULL!	#NULL!	0	3	1	3	37	3	7	2	#NULL!
304	39+0	2	2	2	0	1	2295	2	3	1	0	1	1	2	84	170	29	3	35	35	1	13	0	0	0	0	0	0	2	0	0	0	0	W2A21	2	21	851	813	695	4	1	1	1	1	36	3	8	2	#NULL!
305	37	2	3	2	0	1	3000	3	55	4	60	4	0	2	57	160	22,3	2	25	#NULL!	7	8	1	0	0	0	0	0	2	2	0	0	0	W2	2	21	851	#NULL!	#NULL!	#NULL!	0	3	1	3	29	2	8	2	#NULL!
306	28	4	1	1	0	1	1220	1	75	4	80	4	0	2	62	156	25.5	3	31	32	1	13	0	3	0	0	3	0	2	2	0	0	0	W2A22	2	22	851	695	#NULL!	#NULL!	0	3	1	3	33	2	5	1	#NULL!
307	40	2	3	2	0	2	3250	3	30	4	8	2	0	1	97	170	33,5	4	30	#NULL!	1	13	0	3	2	0	1	0	2	2	0	0	0	W2	2	21	650	813	#NULL!	4	1	1	1	3	32	2	7	2	#NULL!
308	28+3	4	2	1	0	1	680	1	15	2	0	1	1	2	46	155	19	2	22	26	6	8	1	0	0	0	0	0	1	0	0	0	0	W 2 A 22	2	22	851	306	813	#NULL!	0	3	1	1	24	2	6	1	#NULL!
309	34+3	1	2	1	0	1	2000	2	30	4	7	2	1	1	77	158	30,8	4	24	27	1	8	1	0	0	0	0	0	1	0	0	0	0	W 2 A 21	2	22	851	695	961	#NULL!	0	3	1	1	27	2	7	2	1
310	34+3	1	2	1	0	1	2000	2	30	4	7	2	1	1	77	158	30,8	4	24	27	1	8	1	0	0	0	0	0	1	0	0	0	0	W 2 A 21	2	22	851	695	961	#NULL!	0	3	1	1	27	2	7	2	#NULL!
311	36	2	3	2	0	1	2020	2	5	2	1	1	0	2	60	170	20,8	2	36	#NULL!	1	13	0	0	0	0	0	0	2	2	0	0	1	W1	1	#NULL!	300	757	#NULL!	#NULL!	0	5	1	3	37	3	#NULL!	#NULL!	#NULL!
312	35	1	1	1	0	1	1500	1	3	1	0	1	1	1	61	158	24.4	2	32	33	1	18	0	2	1	0	0	1	2	2	0	0	0	W2A22	2	22	851	813	#NULL!	4	1	1	3	3	34	2	6	1	#NULL!
313	37+2	2	2	2	0	1	3550	3	90	5	95	5	0	2	79	165	29	3	30	39	2	15	0	1	1	0	0	0	2	0	0	0	0	W 2 A 22	2	22	851	813	695	4	1	1	1	1	34	2	6	1	#NULL!
314	34+0	1	2	2	0	1	1800	2	15	4	2	1	1	2	56	150	25	3	28	27	6	8	1	1	1	0	0	0	1	0	0	0	0	W 2 A21	2	21	851	695	813	4	1	1	1	1	30	2	8	2	#NULL!
315	33+5	4	2	2	0	1	2035	2	25	4	12	3	0	2	68	176	22	2	31	30	1	18	0	0	0	0	0	0	2	0	0	0	0	W 2 A 16	2	16	851	521	797	#NULL!	0	3	1	1	33	2	4	1	#NULL!
316	22+6	4	2	1	0	1	380	1	10	2	2	1	1	2	58	156	23.8	2	31	31	1	18	0	3	2	1	0	0	2	0	0	0	0	W3	3	#NULL!	122	813	911	#NULL!	0	6	1	4	33	2	#NULL!	#NULL!	#NULL!
317	22	4	2	2	0	1	320	1	3	1	1	1	0	2	57	156	24,7	2	31	31	1	2	1	2	2	0	0	0	2	0	0	0	0	W3	3	#NULL!	521	813	#NULL!	4	1	1	1	4	33	2	11	2	#NULL!
318	33	4	2	1	0	1	1575	2	10	3	4	2	0	2	53	164	19,5	2	32	#NULL!	1	13	0	0	0	0	0	0	2	2	0	0	0	W2	2	21	650	#NULL!	#NULL!	1	1	1	1	3	34	2	7	2	#NULL!
319	32	4	2	1	0	1	600	1	3	1	0	1	1	2	85	166	30.8	4	30	35	5	0	1	0	0	0	0	0	2	2	0	0	0	W2A21	2	21	851	961	#NULL!	#NULL!	0	3	1	3	32	2	7	2	#NULL!
320	30	4	3	1	0	1	1830	2	95	5	98	5	0	1	60	167	21,5	2	35	#NULL!	1	16	0	0	0	0	0	0	2	2	0	0	0	W2	2	21	851	#NULL!	#NULL!	#NULL!	0	3	2	3	36	3	7	2	#NULL!
[truncated: 47 more columns]

## Sheet: LEGENDA
LEGENDA
DECORSO GRAVIDANZA	TIPO MEF	NAZIONALITA’	MEF_GEMELLARE
1=Fisiologico	1=ANTEPARTUM	1=Italia	0=NO
2=Fumo	2=INTRAPARTUM	2=Nord Africa (Tunisia, Marocco)	1=Sì
3=PE (preeclampsia)		3=Est Europa (Albania, Romania…)
4=IG (ipertensione gestazionale)	LUOGO	4=Pakindi( India, Pakistan, SriLanka)	ADV_OUTCOME
5=IC (ipertensione cronica)	1= Modena	5=Africa Nera (Ghana, Nigeria)	0=NO
6= Diabete gestazionale	3= Firenze	6=Cina, Filippine	1=Sì
7= DMID	4= Monza	7= Sud America
8=Trombofilia		8= Europa (germania, spagna, francia, UK)	FGR10GARDOSI
9= Obesità o elevato BMI	TVR:		0=NO
10=Infezioni	0= NEGATIVO	EG_DIC	1=Sì
11=Colestasi	1= SGB+	1 (>= 34 e <= 36+6)
12=Altro (m. polmonare, cerchiaggio…)	2= CANDIDA	2 (>= 37 e <= 40+6)	APGAR5INF7
13= riduzione LA	3= UREAPLASMA	3 (>=41 )	0=NO
Età NELLA GRAVIDANZA SUCCESSIVA	4= LISTERIA	4 (<=33+6)	1=Sì
1 <= 20	5=C.TRACHOMATIS
2= >21 e <=35			OBESITA'
3= > 36 e < 40	PRIMA VISITA_A_DIC:	PESO_DIC	0=NO
4>= 41	1= <= 6 settimane	1 <= 1500	1=Sì
TP. EPARINA:	2= >= 7 o <= 12 settimane	2= >1501 o <=2500
0=no	3= >= 13 settimane	3 >= 2501 e < 4500	TROMB_SI_NO
1=sì		4 >= 4500	0=NO
3= dato non disponibile	Sesso MEF:		1=Sì
TP. ASPIRINA:	1= FEMMINA	ETA' MADRE_DIC
0=no	2= MASCHIO	1 <= 20	INTERVALLO_SUP_12
1=sì		2= >21 e <=35	0=NO
3= dato non disponibile	CARIOTIPO:	3= > 36 e < 40	1=Sì
N°VM	0=NELLA NORMA	4>= 41
1: ≤ 4 VISITE	1= PATOLOGICO		FUMO
2: ≤ a 5 e ≤ 7 visite	2= non eseguito o assenza di crescita	SCOLARITA	2=NO
3= ≥ 8 visite		1= BASSA < 8 ANNI	1=Sì
N°ECO	trombofilia	2= ALTA > 9 ANNI
1: ≤ 3 eco	0= negativa		PRETERMINE37
2: ≤ 4 e ≥ 6 eco	1= congenita	CLASSMEF_DIC	0=NO
3: ≥ 7 eco	2= acquisita	1=UNEXPLAINED	1=Sì
AMNIOCENTESI	3= non indagata	2=PAT.MATERNA( trombofilia, diabete, autoimmunità, ipertensione gestazionale)
1=sì		3=PVD( preeclampsia, distacco, IUGR)	ABORTI_A
2=no		4=PAT.FETALE( malformazioni, isoimmunizzazione)	0=NO
EPOCA GESTAZIONALE	TVR	5=SEPSI	1=Sì
1 (>= 34 e <= 36+6)	0= NEGATIVO	6= intrapartum
2 (>= 37 e <= 40+6)	1= POSITIVO		PVD_MEF_DIC
3 (>=41 )		APGAR DIC_A	0=NO
4 (<=33+6)	Tp. Eparina:	1= <= 6	1=Sì
PARTO	0=no	2= >= 7
1=PE	1=sì		SUBOPTIMAL CARE
2=PI	(si trova nel faldone happy se c’è scritto sorveglianza clinica=no)		0=NO
3=TC	3= dato non disponibile		1=Sì
PARTO ANALGESIA
0= NO			PMA_MEF
1= SI	Intervallo tra le due gravidanze:	CAUSA MEF	0=NO
PaARTO OPERATIVO	1= >12 mesi	PVD= 1	1=Sì
0= no	2= tra 6 e 12 mesi	INFEZIONI= 2
1= si con kristeller	3= <6 mesi	UNEXPLAINED= 3
2= si con ventosa		IDROPE= 4
PESO	PARTO_A	ANOMALIE CONGENITE= 5
1 <= 1500	1=PV	ESTREMA PREMATURITYà/ EMORRAGIA CEREBRALE= 6
2= >1501 o <=2500	2=PVindotto	DIABETE= 7
3 >= 2501 e < 4500	3=TC elettivo	TTT-S= 8
4 >= 4500	4=TC urgente in travaglio
SESSO MEF:	5=Tcurgente fuori travaglio
1= FEMMINA
2= MASCHIO	INDICAZIONI INDUZIONE
CENTILE_DIC	0=no induzione
1= <3°	1=pregressa MEF
2= 3°-10°	2=alterazioe flussi-IUGR
3=10°-25°	3=protratta
4=>25°	4=CTG poco rassicurante
5=>90°	5=LA ridotto
CENTILE GARDOSI_DIC	6=diabete
1= <3°	7=sospetta macrosomia
2= 3°-10°	8=IP/PE
3=10°-25°	9=colestasi
4=>25°
5=>90°	INDICAZIONI TC
APGAR_1	1=CTG patologico
1= <= 6	2=richiesta materna
2= >= 7	3=PEE-HELLP
APGAR_5	4=alterazioni flussi-IUGR
1= <= 6	5=distocia
2= >= 7	6=diabete
APGAR_10	7=colestasi
1= <= 6	8=fallimento induzione
2= >= 7	9=pp podalica
BMI	10=gravidanza multipla
1 < 18.49
2= 18.5 - 24.99
3= 25 - 29.99
4= 30 - 39.99
5 >= 40
